# Supplementary material for: Network analysis of hepatocellular carcinoma liquid biopsies augmented by single-cell sequencing data
Source: Front Genet. 2022 Aug 25;13:921195. doi: 10.3389/fgene.2022.921195 (PMC9452847; doi:10.3389/fgene.2022.921195)
Supplement: Supplementary file 1 [file DataSheet4.XLSX]

## Sheet: exo-turquoise
ID

## Sheet: exo-green
ID

## Sheet: exo-blue
ID

## Sheet: exo-yellow
ID

## Sheet: exo-brown
ID

## Sheet: exo-red
ID
